# Supplementary material for: Phytobacter diazotrophicus from Intestine of Caenorhabditis elegans Confers Colonization-Resistance against Bacillus nematocida Using Flagellin (FliC) as an Inhibition Factor
Source: Pathogens. 2022 Jan 10;11(1):82. doi: 10.3390/pathogens11010082 (PMC8778419; doi:10.3390/pathogens11010082)
Supplement: Supplementary file 1 [file pathogens-11-00082-s001.zip]

Archive with 1 entries (1 files):
- pathogens-1507418-supplementary.pdf
